# Supplementary material for: A Heating-Assisted Direct Ink Writing Method for Preparation of PDMS Cellular Structure with High Manufacturing Fidelity
Source: Polymers (Basel). 2022 Mar 24;14(7):1323. doi: 10.3390/polym14071323 (PMC9002618; doi:10.3390/polym14071323)
Supplement: Supplementary file 1 [file polymers-14-01323-s001.zip]

Archive with 1 entries (1 files):
- polymers-1577327-supplementary.pdf
